# Supplementary material for: Coupling Kinesin Spindle Protein and Aurora B Inhibition with Apoptosis Induction Enhances Oral Cancer Cell Killing
Source: Cancers (Basel). 2024 May 25;16(11):2014. doi: 10.3390/cancers16112014 (PMC11171144; doi:10.3390/cancers16112014)
Supplement: Supplementary file 1 [file cancers-16-02014-s001.zip]

Archive with 7 entries (7 files):
- cancers-2992321-File S1.pdf
- cancers-2992321-supplementary.pdf
- cancers-2992321-video S1.mp4
- cancers-2992321-video S2.mp4
- cancers-2992321-video S3.mp4
- cancers-2992321-video S4.mp4
- cancers-2992321-video S5.mp4
